# Supplementary material for: STAT1-deficient mice spontaneously develop estrogen receptor α-positive luminal mammary carcinomas
Source: Breast Cancer Res. 2012 Jan 20;14(1):R16. doi: 10.1186/bcr3100 (PMC3496133; doi:10.1186/bcr3100)
Supplement: Additional file 3 — This file contains the expression values of 96 genes that were used in Figure 8to classify 232 human breast cancer datasets, 13 mouse mammary models datasets and primary STAT1-/- mammary tumors. [file bcr3100-S3.TXT]

GeneSymbol	MGI.ID	Desc	BR94.187_Dup	bas.BC00029T	C57BL_6J_Wap_Tag_CA_215A_CHURCHILL	C57BL_6J_Wap_Tag_CA_226A_CHURCHILL	C57BL_6J_Wap_Tag_CA_213A_CHURCHILL	C57BL_6J_Wap_Tag_CA_224A_CHURCHILL	C57BL_6J_Wap_Tag_CA_226B_CHURCHILL	FVB_C3.1._Tag_.84_GREEN	FVB_C3.1._Tag_.76_GREEN	FVB_C3.1._Tag_.72_GREEN	FVB_C3.1._Tag_.74_GREEN	FVB_C3.1._Tag_E29_1A_614_BROWN	FVB_C3.1._Tag_E29_2A_632_BROWN	FVB_C3.1._Tag_E29_5A_645_BROWN	FVB_C3.1._Tag_.86_GREEN	BDF1_TgWAPT121p53het_KS581_Solid	her.PB376	X982085.BC.Brain.Met	bas.PB196.C.LN.Met	bas.PB196.C	PB205	bas.PB419.Int	bas.PB419	claud.9830.010384B	bas.UB71	bas.BC00041	bas.A1.17.Left.Primary.VIM	bas.A1.01.Right.Lung.VIM	bas.9830.010118B	bas.9830.010130B	bas.PB334	bas.PB152.LN.MET	bas.PB120.LN.Met	bas.PB341.LN.Met	bas.BR.02.7055	bas.BR.02.7035	bas.BR00.0572.VIM.Int	bas.BR00.0572.VIM	bas.PB126.LN.Met	bas.PB126	bas.A7.LN.Met	bas.A7.Brain.Met.v2	bas.BR.03.7032	bas.BC00070.Int	bas.BC00070	bas.BC00049T	bas.HCI02.235
C530044N13Rik	2443300	RIKEN cDNA C530044N13 gene	-0.195	0.771	-0.499	0.151	-0.175	-0.915	-0.433	0.71	-0.857	0.576	0.84	0.362	0.294	-0.812	1.042	-0.632	1.122	0.297	-1.551	-2.024	-0.989	-0.43	-0.362	1.032	-0.376	-1.985	0.4	-0.793	-0.993	0.387	-1.187	0.863	0.935	1.046	-0.541	0.772	0.672	0.855	-1.104	0.176	-0.509	0.302	1.353	1.251	0.125	0.495	-1.45
Ak3l1	1860835	adenylate kinase 3 alpha-like 1	0.813	1.892	-1.832	-1.196	-1.559	-1.227	-2.093	-0.509	-0.713	-0.931	0.134	-2.201	-1.638	-2.528	-1.351	-1.808	-1.349	-0.416	-1.513	-1.249	-1.392	-0.224	-0.037	0.901	0.682	-0.657	-0.986	-1.203	1.11	0.514	0.468	-1.021	-0.76	0.336	-0.099	-0.768	-0.129	-0.109	0	0.331	1.117	0.254	-0.285	0.668	0.255	-1.146	-1.462
Echdc1	1277169	enoyl Coenzyme A hydratase domain containing 1	1.472	0.57	-1.864	-0.867	-1.506	-2.096	-0.523	-0.321	-0.172	0.599	2.594	-1.776	-0.847	-1.546	-1.566	-1.095	-1.787	-0.411	1.543	1.058	-0.887	2.417	2.763	3.097	3.077	-1.135	0.901	1.731	0.552	0.734	1.032	0.432	-1.832	1.251	0.081	1.438	-0.702	-1.211	-0.384	0.282	-3.283	-2.659	0.717	-0.711	-1.275	0.325	0.442
Ephx2	99500	epoxide hydrolase 2, cytoplasmic	2.199	1.188	-1.438	1.656	0.594	-0.988	-0.677	0.663	1.531	2.42	5.224	-1.386	-0.449	-2.243	-1.428	-1.158	-0.979	-0.47	1.141	1.138	-1.173	-1.322	-1.82	-1.125	-1.278	-1.587	-0.869	-2.795	0.572	0.51	1.826	0.145	-0.78	-2.06	0.869	1.53	1.226	1.898	-0.258	-0.085	-2.34	-1.873	-0.637	0.185	-0.207	-2.77	-1.17
2810439K08Rik	1920009	RIKEN cDNA 2810439K08 gene	0.38	-0.042	3.029	-0.933	0.333	0.523	-1.9	-0.219	-1.065	0.113	1.287	-1.232	-0.509	-1.24	-0.188	-0.688	-0.383	-1.482	-0.434	-1.045	0.083	-0.819	-1.179	-0.78	0.131	0.016	-0.002	-0.313	-0.441	-1.265	-0.934	-1.641	-1.944	0.466	-0.012	-0.542	0.17	-0.313	-0.624	0.292	-0.039	-1.249	0.057	-1.83	-0.99	-0.105	-1.187
Srcasm	1919193	Src activating and signaling molecule	-0.256	1.1	-0.231	0.264	0.525	0.511	0.425	-0.918	-2.658	-2.063	-1.968	-2.355	-2.542	-1.222	-1.279	0.718	1.764	-0.881	-2.058	-2.117	-3.885	-1.824	-1.713	-1.093	-0.258	3.076	-0.722	-1.005	-0.478	-1.425	1.108	-1.608	-1.996	-0.863	-1.41	0.622	-0.205	0.059	-0.299	1.209	-0.119	0.057	-3.112	-1.218	-0.992	-0.591	-2.673
Cxxc5	1914643	CXXC finger 5	0.235	-0.418	-0.027	-0.687	0.087	0.405	0.676	2.464	0.874	0.819	-0.19	1.592	0.742	1.189	1.261	1.398	-1.738	-0.016	-0.1	-0.917	-0.265	-3.631	-3.606	-1.626	-0.707	-1.808	-1.739	-2.917	-3.303	-1.513	-2.82	-0.185	-1.103	-2.958	-2.011	-0.975	-1.623	-1.569	-1.968	-2.477	-2.937	-1.752	-1.616	-2.301	-1.283	-2.858	-2.523
Dnajc12	1353428	DnaJ (Hsp40) homolog, subfamily C, member 12	-0.952	-4.207	-0.186	-0.862	-0.287	-0.903	-1.06	-1.533	-0.024	-0.264	0.014	-0.993	-1.428	-1.032	-1.355	-1.198	0.634	1.698	-2.082	-2.167	-2.575	-2.205	-1.788	-2.687	-3.848	-4.12	-1.322	-1.434	-4.519	-4.436	-3.56	-4.124	-5.33	-4.379	-0.723	-2.911	-2.599	-2.621	-2.405	-1.75	-3.575	-1.869	-2.837	-2.9	-2.574	-3.933	-4.204
Xbp1	98970	X-box binding protein 1	-2.825	-0.383	-0.444	-0.84	0.62	0.951	-0.169	-2.411	-2.726	-2.813	-2.151	-2.468	-2.337	-2.382	-2.591	0.726	-0.59	-2.505	-3.889	-4.649	-3.398	-5.391	-5.053	-2.555	-2.927	-4.511	-0.922	-2.457	-4.768	-3.28	-0.93	-3.899	-3.725	-3.388	-3.029	-3.265	-4.657	-3.499	-4.282	-3.179	-3.971	-4.869	-2.97	-4.36	-4.246	-2.949	-3.905
Acox2	1934852	acyl-Coenzyme A oxidase 2, branched chain	-0.187	-3.594	0.852	1.744	2.008	2.563	1.817	-0.397	-2.289	-0.733	-1.745	1.297	-0.441	0.125	-1.096	2.949	-0.908	-0.96	-1.39	-1.279	-1.497	-0.401	-0.65	-1.595	0.13	-2.72	-2.7	-1.335	-1.91	-3.624	-3.612	-2.115	-2.5	-2.791	-1.329	-2.516	-2.637	-2.176	-1.387	-0.052	-2.799	-1.826	-2.176	-2.307	-3.709	-2.881	-1.826
Ccnd1	88313	cyclin D1	-0.475	-3.193	-2.279	-4.788	-4.149	-4.292	-3.713	-3.372	-1.495	-4.67	-3.391	0.141	-2.483	-2.151	-4.013	-0.183	-3.694	-3.887	-2	-2.16	-1.763	3.399	3.345	-3.06	-3.855	0.695	-0.102	-0.802	0.264	-2.446	0.501	-3.465	-4.232	-2.739	-2.88	-0.801	0.793	0.3	-3.403	-3.849	-1.068	-1.983	0.273	-1.818	1.005	1.341	-2.544
Bcas1	1924210	breast carcinoma amplified sequence 1	0.621	-1.054	-1.961	0.027	-0.656	-1.531	-1.173	0.51	-0.601	-1.305	-0.743	0.037	-0.587	-1.519	-1.65	0.533	-0.894	-0.829	-0.023	-1.063	-0.276	-1.066	-1.436	-1.525	-0.979	-1.214	-0.156	-0.837	-0.03	-0.193	-1.386	-0.496	-1.206	-1.156	-2.424	0.335	-1.676	-0.841	-0.782	-0.975	-0.593	-0.824	-1.647	-1.351	-0.381	-1.641	-1.415
Foxp1	1914004	forkhead box P1	-0.888	-1.563	-0.069	-0.221	-0.496	0.007	-0.141	0.314	-0.115	0.537	0.638	0.832	0.602	0.587	0.956	-0.029	-0.341	-0.217	-1.157	-0.406	-2.336	-0.854	-0.627	-0.309	-1.033	-0.019	-0.776	-0.84	-1.059	-1.788	-2.392	-0.87	-1.811	-0.792	-0.621	-1.22	-1.709	-1.49	-1.039	-1.163	-2.039	-1.382	-0.359	-1.659	-0.794	-1.059	-1.005
Myb	97249	myeloblastosis oncogene	2.16	-2.244	-0.095	0.258	1.077	-0.655	0.633	0.974	-0.382	0.21	0.308	-0.066	-0.517	-0.181	0.325	-0.572	0.035	-0.954	-1.433	-1.157	-4.561	-0.761	-0.924	-1.477	0.724	4.034	3.976	2.612	-1.267	-1.984	-1.459	-0.29	-2.863	-0.368	-0.285	0.927	-1.058	-0.899	-2.196	-2.159	-3.904	-4.454	-3.914	-3.99	-3.946	-2.759	-5.512
Sema3b	107561	sema domain, immunoglobulin domain (Ig), short basic domain, secreted, (semaphorin) 3B	0.793	-2.368	-2.297	-2.536	-2.202	-0.279	-0.792	1.179	-1.019	-1.579	-1.624	0.489	-0.42	-1.648	-1.684	3.919	-0.568	-0.512	0.644	0.199	-1.477	-1.146	-1.45	-1.937	-2.434	-1.051	-0.6	-0.541	-1.248	-2.153	-2.324	-0.866	0.449	-2.165	-2.603	-2.357	-0.659	-0.366	-0.556	-1.536	-1.158	-0.775	-1.982	-0.847	-0.003	-1.594	-0.662
Sall2	1354373	sal-like 2 (Drosophila)	-1.893	-1.862	0.258	-1.022	-1.282	-1.332	-1.291	1.922	0.485	0.045	0.438	1.105	0.263	0.724	0.252	-0.258	-1.246	1.971	0.139	0.426	-0.822	-0.789	-0.686	-1.235	1.271	-0.537	-0.208	-0.783	-1.988	-0.593	-1.268	-0.675	-0.963	-1.05	-0.022	-1.644	-0.184	-0.583	-1.977	-1.952	-0.714	-0.5	-0.874	-0.609	-0.95	-0.614	-1.634
Lama3	99909	laminin, alpha 3	0.181	0.646	1.51	-0.623	-0.407	-0.5	0.283	-0.46	1.541	1.317	1.876	-0.437	0.479	2.831	2.3	1.907	-1.128	-1.753	-2.247	-1.435	-1.605	-1.299	-1.574	0.119	-1.021	-1.17	-0.781	0.306	-2.273	-1.631	-1.372	-0.382	-1.079	-0.417	1.412	-0.555	-1.27	-2.141	-1.464	-1.381	-0.281	-1.95	-0.54	-0.66	-1.488	-1.163	-0.619
Catna1	88274	catenin alpha 1	0.161	-0.194	1.204	2.091	2.298	1.195	1.925	1.709	1.533	1.924	1.013	1.173	1.429	-0.441	2.001	0.373	-0.07	-0.958	-1.924	-1.525	0.076	-0.839	-0.807	-1.149	0.027	0.422	0.565	-0.218	-1.927	-0.732	-0.536	0.931	-0.206	-1.102	-1.099	-0.074	-4.406	-3.613	-4.414	-4.852	0.732	0.855	-0.404	0.108	0.289	0.778	-1.207
Hipk2	1314872	homeodomain interacting protein kinase 2	-1.517	-1.423	0.692	0.649	-0.22	0.356	0.114	0.598	1.04	0.412	0.107	0.627	1.516	-0.043	0.544	-0.415	-1.065	0.36	-0.653	-1.416	-2.243	-0.517	-0.566	-1.466	-0.837	0.273	-0.353	-0.074	-0.061	-0.83	-1.223	-0.426	0.286	-2.186	0.45	-0.325	0.213	-0.08	1.054	0.885	-0.17	1.074	-0.77	-0.917	-1.186	0.248	0.312
Rpl18a	1924058	Ribosomal protein L18A	-0.399	-0.548	-0.783	-2.095	-1.661	-1.121	-1.234	-0.977	-2.085	-1.167	-1.23	-2.365	-2.236	-0.588	-0.786	-0.742	0.242	0.858	1.017	1.431	0.868	0.223	0.323	0.846	0.355	1.253	0.816	1.493	2.309	1.567	0.286	0.162	-0.499	0.782	0.713	-0.187	1.284	0.644	0.27	-0.857	0.487	0.524	0.28	-1.024	-0.609	-0.685	1.049
Galnt14	1918935	UDP-N-acetyl-alpha-D-galactosamine:polypeptide N-acetylgalactosaminyltransferase 14	-0.625	2.332	-1.264	-1.335	-1.302	-0.704	-1.583	-1.685	-1.769	-0.877	-0.337	0.58	-0.446	-0.928	-0.303	1.397	0.354	-1.067	-0.218	-0.434	-0.539	0.188	0.148	-0.998	-0.814	-1.67	-1.447	-1.282	-1.225	0.598	-0.441	-0.019	-0.948	-2.089	-0.275	1.859	1.682	1.594	2.6	2.462	1.269	0.735	-0.773	-0.639	-1.123	-0.657	0.632
Eif4ebp1	103267	eukaryotic translation initiation factor 4E binding protein 1	0.591	0.852	0.402	0.727	-0.42	-0.297	0.197	-1.006	1.216	0.04	0.382	-0.901	0.231	-0.384	0.168	-0.915	0.503	0.923	1.887	1.697	0.588	0.674	0.344	-0.559	-0.635	-0.06	1.288	0.826	-1.096	2.452	0.532	3.286	0.293	-0.077	-0.529	1.489	0.888	1.827	0.64	-0.315	2.741	2.012	-0.656	0.718	1.797	1.51	-0.526
Dbi	94865	diazepam binding inhibitor	-0.061	-0.451	0.17	1.725	1.574	1.942	1.21	1.296	-0.538	1.416	1.939	0.736	0.188	-1.309	0.271	1.023	-0.082	-0.369	-0.248	-0.016	-0.614	-1.8	-1.827	-0.868	2.639	2.167	2.457	2.37	-0.155	-0.129	-1.444	0.082	0.781	-0.094	1.524	-0.284	-0.473	-0.805	1.21	1.787	1.085	2.061	1.107	2.066	1.783	0.008	-0.611
Ilf2	1915031	interleukin enhancer binding factor 2	0.384	1.235	0.207	-0.537	-0.96	-0.669	-0.38	1.439	-0.124	0.412	0.803	-1.105	1.494	1.928	-0.83	-1.472	0.447	0.884	0.673	0.926	0.389	0.781	0.813	-0.398	1.378	1.434	0.588	0.59	0.461	1.558	1.746	-0.802	0.92	0.838	0.826	1.317	0.858	1.422	1.095	0.394	2.973	1.188	0.804	0.69	0.885	-0.94	0.892
Efs	105311	embryonal Fyn-associated substrate	-3.203	-4.344	0.142	0.514	0.038	1.123	0.842	0.216	-1.345	-0.895	-0.717	-0.578	-0.859	-2.557	-1.38	-0.115	1.459	0.714	0.637	1.301	0.405	0.12	0.512	-1.166	2.22	1.415	0.522	1.179	0.622	1.277	-1.366	-0.093	-0.539	1.379	1.596	-0.798	-0.86	-0.064	0.901	1.097	0.94	1.876	0.302	1.914	0.835	-1.476	0.191
Ppfibp2	894649	protein tyrosine phosphatase, receptor-type, F interacting protein, binding protein 2	0.651	1.064	-0.437	-0.281	-0.13	0.286	-0.844	-3.298	-3.048	-1.159	-1.755	-0.82	-0.172	-2.049	-0.539	1.62	0.457	-0.638	-1.423	-0.859	-0.975	-0.014	0.091	0.041	0.72	0.136	0.824	-0.087	-0.195	1.022	0.25	0.015	0.065	-1.651	0.116	1.9	1.841	1.775	0.181	0.106	0.297	0.262	-0.319	1.983	0.98	0.212	0.075
Cldn3	1329044	claudin 3	0.726	0.512	0.161	-0.407	0.397	0.231	-0.814	0.142	-1.245	0.468	-0.431	0.161	1.259	0.257	1.14	1.274	-0.674	0.346	2.065	2.055	-2.397	-1.842	-1.854	-3.518	-1.533	-0.489	0.627	-1.246	0.398	1.797	0.414	-2.228	-0.482	-3.288	0.317	1.726	2.56	2.429	1.083	0.606	-1.416	1.56	0.699	0.969	0.722	-0.267	-1.385
Traf4	1202880	Tnf receptor associated factor 4	-1.354	-1.167	0.505	0.296	0.102	0.621	0.536	0.202	-0.593	-1.262	-1.642	0.659	0.493	-0.378	-0.618	-1.482	-0.015	1.029	1.678	1.152	-1.245	-0.627	-0.45	-1.259	-0.994	0.517	-0.46	-0.231	-0.485	0.035	-0.542	-0.058	-0.467	-0.644	-1.079	-0.084	0.603	1.214	1.38	0.526	1.144	1.282	-0.318	-0.361	-1.187	-0.82	1.139
Grb7	102683	growth factor receptor bound protein 7	-0.841	-0.861	1.589	2.597	1.767	1.467	0.635	0.884	-1.264	0.827	0.068	1.354	1.625	0.618	1.292	1.567	-1.093	-0.154	0.42	0.248	-0.934	-1.155	-1.336	-1.061	-0.898	0.262	0.137	-0.475	-0.567	-0.593	-1.215	-0.331	-0.59	-0.932	-1.126	-0.542	-0.87	-0.512	0.142	-0.605	-0.259	1.179	-0.875	0.694	0.215	-0.293	0.082
Col9a1	88465	procollagen, type IX, alpha 1	-0.967	-0.846	-3.336	-3.154	-1.552	-3.854	-3.697	-0.947	-2.637	-3.415	-4.148	-1.688	-2.368	-2.675	-2.704	1.203	-0.747	0.431	-0.159	-0.641	-0.576	0.207	-0.583	0.608	-0.905	10.63	6.922	9.696	5.877	-0.625	2.02	0.993	3.425	0.92	-0.501	2.186	2.674	1.674	0.056	-0.159	0.37	1.27	-0.42	0.615	0.397	0.104	-0.092
Folr1	95568	folate receptor 1 (adult)	-0.483	-0.988	-0.194	0.816	2.441	2.182	0.294	-2.488	-1.751	-2.802	-2.954	-1.678	-1.65	-2.594	-2.818	0.082	-0.463	-0.194	0.421	0.831	1.487	2.603	2.417	-1.812	-0.55	2.557	3.989	4.355	2.094	0.968	0.645	1.895	-0.409	-0.519	-0.264	-2.19	0.083	-0.477	1.756	1.395	-0.144	-3.018	-0.132	1.518	1.093	-0.896	2.339
D6Wsu176e	107892	DNA segment, Chr 6, Wayne State University 176, expressed	-1.119	1.685	0.789	0.561	0.414	0.542	0.358	0.528	-3.225	-1.083	-0.71	-2.151	-2.086	0.404	-0.002	-0.309	-0.92	-1.03	-1.368	-1.273	0.389	0.734	0.42	-0.277	-1.285	1.297	1.761	1.836	1.26	-2.086	0.189	-0.675	0.367	1.718	0.202	1.718	0.119	0.369	0.983	1.319	-0.107	-0.426	1.518	-0.792	-0.661	2.236	1.788
Ahr	105043	aryl-hydrocarbon receptor	-0.67	0.822	0.005	1.877	-0.307	-1.585	0.901	-1.066	-0.66	-0.448	-0.565	-1.382	-0.872	0.262	1.045	-1.083	-2.642	-3.056	-2.331	-1.581	-2.305	-0.459	-0.252	1.219	2.104	-1.2	-1.271	-0.409	-2.565	-0.806	0.584	-0.963	-1.826	-0.19	-0.125	-0.074	-0.891	-0.802	-0.919	-0.047	-0.832	-1.841	-0.194	0.911	0.772	1.15	0.155
5730559C18Rik	1921579	RIKEN cDNA 5730559C18 gene	1.909	-0.031	2.364	2.46	2.355	2.501	2.016	0.635	0.631	0.703	0.597	1.93	1.833	1.312	-0.031	1.608	1.828	-0.627	0.039	0.099	2.089	0.552	1.565	0.651	3.772	1.231	1.827	0.699	-1.143	2	2.61	-0.643	4.421	1.282	0.017	1.528	2.051	1.935	1.739	1.786	0.618	1.13	2.324	4.352	2.937	5.527	3.286
Dbn1	1931838	drebrin 1	-2.106	-1.166	0.25	-1.813	-1.469	-1.836	-0.528	0.862	1.634	1.712	0.9	1.633	1.905	0.946	1.704	-1.461	-0.188	0.172	-0.903	-0.376	-1.014	0.209	0.4	0.496	0.337	1.234	0.139	0.509	-0.78	-1.059	0.139	-0.798	0.856	0.36	0.285	0.322	0.979	0.398	0.359	0.228	0.971	0.583	0.252	0.115	0.821	0.266	0.113
Sdc1	1349162	syndecan 1	-0.876	-1.764	1.337	0.425	-0.398	-0.251	0.499	0.845	2.828	2.366	0.791	3.061	1.854	3.026	2.919	2.778	1.568	-1.139	-0.22	0.179	-1.228	1.522	1.915	-0.58	0.88	0.997	-0.355	-0.421	-1.397	-0.873	-0.453	1.209	1.782	-2.84	-1.138	-1.408	-0.502	-0.642	0.34	0.055	0.485	1.588	-0.167	1.447	0.842	-0.281	1.154
Kit	96677	kit oncogene	-1.1	-2.156	0.736	1.897	-0.452	0.041	-0.414	0.708	-1.008	1.284	-0.007	-0.403	0.829	-1.048	1.283	0.906	-1.615	1.459	-1.283	-0.998	-2.146	5.649	6.202	2.974	1.944	3.958	3.174	1.922	0.159	1.348	4.101	-1.668	-2.607	1.022	2.586	-1.044	0.178	0.904	-0.695	-0.789	0.203	0.817	2.607	0.648	0.529	-1.417	-1.761
Lamb3	99915	laminin, beta 3	1.534	2.652	1.396	1.073	3.006	2.649	1.558	1.495	2.035	2.448	1.963	1.087	1.911	2.989	2.267	2.496	1.895	-3.065	-0.08	-1.038	-0.547	2.85	2.509	-0.361	-2.465	2.99	-1.307	-0.97	1.933	2.732	1.02	-3.023	-1.777	1.055	1.464	3.18	2.216	1.887	2.075	1.589	-0.4	-1.555	-0.191	1.848	1.969	3.205	3.245
Prss18	1343166	protease, serine, 18	-0.542	-0.175	3.405	3.226	3.684	3.402	2.291	-0.554	2.331	3.09	2.623	3.574	2.847	4.48	3.264	0.814	1.75	0.502	1.769	2.965	3.833	0.567	1.085	-0.651	8.196	2.962	1.076	2.776	8.634	8.086	-0.184	-1.965	-2.592	-3.806	-1.025	3.127	5.276	4.463	4.33	4.63	3.536	6.013	1.261	1.207	2.864	3.494	5.294
Krt1-14	96688	keratin complex 1, acidic, gene 14	-0.795	-1.817	1.01	1.295	0.393	0.167	1.102	1.623	1.077	3.489	2.488	1.777	2.748	2.869	3.358	2.157	2.189	-0.186	0.068	-0.031	-0.225	3.655	3.539	1.845	3.902	4.696	-0.722	0.876	3.01	0.747	2.878	0.264	-0.292	-0.591	1.276	2.071	0.144	0.935	1.502	0.845	5.76	6.995	2.079	4.414	7.014	4.252	3.87
Nfib	103188	nuclear factor I/B	-1.196	0.514	1.762	1.216	0.507	0.178	1.468	1.953	-1.835	1.553	-0.11	1.289	1.195	-1.359	0.758	0.703	0.554	0.765	0.268	0.071	-2.998	-0.922	-0.786	0.425	-0.122	3.967	2.878	3.03	3.258	2.177	-0.082	1.837	1.674	1.566	1.757	0.401	1.473	0.702	0.455	0.775	1.664	2.516	1.823	3.296	1.261	0.53	2.175
Bmp7	103302	bone morphogenetic protein 7	1.317	-0.351	-1.805	-1.024	-3.389	-2.697	-3.113	-1.889	2.268	-1.655	-1.517	-0.516	0.682	-2.863	-0.688	-2.574	1.663	0.245	2.007	1.896	4.675	-0.097	0.334	-0.709	3.083	-1.236	-0.007	-0.69	-0.833	1.094	-0.56	1.34	-0.719	0.628	0.891	3.54	2.285	1.743	-1.055	-0.064	1.078	0.941	1.794	0.297	0.086	-0.845	1.353
Dsp	109611	desmoplakin	-0.926	-0.778	0.564	1.195	-0.383	-0.778	-0.258	-0.045	0.374	1.33	0.189	-0.835	0.06	-2.391	0.772	-0.017	0.92	-1.072	-0.408	-1.591	0.196	4.107	4.072	0.337	1.294	2.342	0.539	-0.398	0.692	-1.312	1.089	-1.288	-1.51	1.316	-0.293	1.625	1.963	-0.221	0.628	1.02	2.545	1.89	0.792	3.04	1.968	2.001	1.581
Nebl	1921353	nebulette	0.728	-0.436	0.8	-0.306	-1.566	-0.041	1.06	0.203	-0.528	3.36	2.463	2.848	3.226	-0.938	1.756	0.042	-0.697	0.351	-1.409	-1.398	-0.496	1.173	1.919	0.304	-1.154	-0.723	0.875	0.978	0.108	0.15	1.332	-0.445	-0.875	-0.806	1.182	-0.904	1.839	1.997	2.2	2.081	2.975	3.098	2.301	0.159	1.194	-1.211	-0.793
1500011H22Rik	1916198	RIKEN cDNA 1500011H22 gene	-0.296	0.408	0.737	0.751	-0.743	1.27	0.688	0.781	1.463	0.975	0.283	-0.103	0.607	2.833	1.572	-0.698	-0.659	1.062	0.728	2.062	1.275	2.708	3.093	-0.209	-0.126	0.081	0.339	0.452	1.261	2.391	2.123	2.739	3.044	0.993	3.068	3.301	1.486	1.036	0.995	0.771	0.331	0.687	1.401	0.55	-0.321	0.543	-0.309
Trp53bp2	2138319	transformation related protein 53 binding protein 2	-1.024	0.995	0.831	1.112	0.684	0.592	0.778	0.706	-0.707	2.173	0.363	0.93	1.372	-0.382	2.087	0.185	-0.968	-0.227	-2.5	-2.603	-1.088	0.361	0.294	0.18	2.155	1.453	0.672	-0.33	1.034	1.317	1.903	1.695	2.697	1.155	0.643	2.491	3.547	4.03	1.293	2.798	1.099	1.995	2.075	3.007	1.493	4.025	0.323
Nfe2l3	1339958	nuclear factor, erythroid derived 2, like 3	2.784	3.555	1.672	1.945	2.409	1.741	1.465	-0.571	-0.107	0.536	0.491	-0.18	0.729	-0.058	1.379	0.026	-1.41	-2.559	-1.45	-1.905	3.543	1.161	0.579	1.114	2.687	-1.665	1.152	0.824	-0.916	1.171	3.696	-0.224	2.303	0.551	0.633	3.527	1.318	1.457	1.592	3.141	2.024	2.912	0.948	0.105	-0.704	2.194	2.383
Asf1a	1913653	ASF1 anti-silencing function 1 homolog A (S. cerevisiae)	0.533	1.623	0.187	1.211	-0.253	0.042	0.703	-0.396	-0.555	-0.995	-0.825	-1.652	-1.755	0.042	-0.184	-0.223	1.437	1.55	-0.353	-0.372	1.523	1.794	1.85	1.314	0.608	0.653	0.43	-0.211	-0.139	1.024	0.815	0.764	0.138	1.854	1.304	0.941	1.146	1.057	0.544	0.78	-0.24	-0.475	1.926	1.376	0.313	0.384	2.748
4921532K09Rik	1914679	RIKEN cDNA 4921532K09 gene	0.055	1.95	0.516	1.276	0.269	0.609	1.315	0.179	-0.044	-1.608	-0.861	-1.289	-1.432	1.68	-0.852	0.057	1.197	0.221	1.326	1.482	0.723	1.124	1.296	0.266	1.344	2.256	0.701	1.224	1.808	1.426	1.506	0.524	1.806	1.201	2.807	1.924	1.237	0.734	0.264	1.033	1.527	1.096	1.293	0.519	0.175	1.231	-0.267
Brca1	104537	breast cancer 1	1.455	-1.889	1.934	2.135	2.914	1.566	1.986	2.494	2.3	1.469	0.675	1.025	1.47	1.492	2.1	2.047	3.194	1.133	0.511	0.602	2.369	0.712	0.805	1.059	0.277	0.659	-1.072	-0.974	-3.945	-0.569	-1.718	0.833	1.518	-1.726	0.426	1.044	0.312	0.117	0.64	0.258	1.086	0.117	-0.982	0.157	0.846	-0.194	-1.623
2410004L22Rik	1923728	RIKEN cDNA 2410004L22 gene	0.991	0.427	2.096	1.623	2.745	2.038	2.379	1.798	2.101	1.445	0.886	0.735	1.603	1.264	0.916	2.127	2.476	2.66	0.735	1.132	0.967	0.358	0.698	-0.02	0.277	-0.264	-0.774	-0.254	0.408	0.885	-0.155	0.562	1.869	1.424	0.77	-0.189	0.282	0.246	0.665	0.186	1.478	1.365	0.247	0.259	-0.7	-0.628	-0.115
Spag5	1927470	sperm associated antigen 5	2.423	1.237	1.869	0.917	1.878	1.677	1.807	1.383	1.616	0.603	-0.276	1.137	0.879	0.348	1.414	2.16	1.655	2.677	1.713	2.625	1.172	0.616	0.741	0.982	0.457	0.055	-1.238	-1.767	-1.017	0.239	1.091	0.745	2.35	1.778	-0.696	0.529	1.546	2.137	2.787	2.727	2.157	0.881	-0.698	0.644	2.026	0.002	-0.786
Ris2	1914427	retroviral integration site 2	0.635	1.665	2.312	2.45	2.33	2.024	2.435	2.307	2.471	1.891	1.017	1.903	2.012	1.975	2.301	1.682	2.049	2.672	2.894	3.309	3.113	0.89	1.055	1.161	2.195	1.767	-0.904	-0.241	0.619	1.148	1.954	2.014	1.531	2.907	2.603	0.568	0.919	0.285	2.947	2.355	2.39	1.921	0.226	0.987	2.306	0.838	-0.011
AW209059	2137630	expressed sequence AW209059	0.516	0.02	1.917	0.461	1.683	1.963	0.91	3.07	1.015	2.244	1.433	2.84	2.613	2.888	2.157	2.069	1.637	2.102	0.362	0.453	1.781	1.609	1.746	1.56	0.833	0.965	-1.155	-0.547	-0.191	1.711	1.52	1.31	3.612	0.996	1.608	3.379	1.36	1.092	1.698	1.533	1.28	0.413	0.194	1.16	1.259	-0.094	-0.588
Stmn1	96739	stathmin 1	0.995	0.251	1.836	2.317	1.923	2.326	2.225	3.196	2.691	3.436	1.917	1.526	2.196	1.81	2.843	3.01	2.936	4.212	-0.058	0.7	0.91	0.608	0.445	1.681	2.783	2.073	0.724	0.05	0.09	0.491	0.707	1.652	3.153	3.681	3.24	1.784	0.869	0.732	1.18	1.701	1.379	1.012	1.193	1.529	1.71	0.519	-1.087
Gpsm2	1923373	G-protein signalling modulator 2 (AGS3-like, C. elegans)	2.281	1.901	0.966	0.635	1.287	1.7	1.177	2.641	2.133	1.907	0.794	1.357	1.262	0.832	1.919	1.261	1.852	0.451	-0.216	0.525	-0.193	1.851	2.267	0.361	0.795	0.861	1.756	1.33	-0.248	1.309	1.571	-0.123	2.618	1.873	2.486	2.642	0.77	0.857	1.929	2.258	3.127	1.248	2.97	1.565	2.369	1.923	-0.205
Rad51ap1	1098224	RAD51 associated protein 1	1.324	1.355	2.075	2.489	2.416	1.77	2.379	2.076	0.609	1.082	0.97	0.149	0.544	2.233	2.119	1.808	0.774	0.87	0.607	1.006	1.57	1.824	1.654	2.36	2.227	0.603	0.7	1.117	0.122	2.64	2.608	-0.385	0.272	2.789	0.829	3.394	3.185	2.819	1.602	2.532	1.539	0.302	3.127	1.411	2.238	1.338	-1.213
2810417H13Rik	1915276	RIKEN cDNA 2810417H13 gene	0.867	0.63	3.809	4.075	3.781	4.239	4.006	1.352	-1.001	1.045	0.033	-0.095	-0.153	0.897	0.429	3.86	2.797	0.927	0.441	0.765	3.459	0.971	1.032	2.414	1.123	1.327	0.086	0.704	0.095	1.643	0.497	1.067	0.365	1.262	2.483	0.588	-0.603	-0.961	1.012	1.769	-0.277	-1.215	-0.315	-0.081	-0.432	-0.124	-1.95
Cdc2a	88351	cell division cycle 2 homolog A (S. pombe)	-0.326	1.726	1.34	0.88	0.542	1.47	1.023	0.814	-0.848	0.147	0.054	-1.239	-1.31	1.912	1.136	0.967	1.262	2.076	1.01	0.939	1.995	1.344	1.528	1.928	2.33	-0.011	-0.293	-1.195	-0.438	1.71	0.912	1.475	0.943	2.311	3.766	1.448	1.56	1.024	2.234	3.603	0.328	-0.503	-0.072	2.35	2.468	0.052	-1.422
Mad2l1	1860374	MAD2 (mitotic arrest deficient, homolog)-like 1 (yeast)	1.875	2.341	2.106	3.11	1.995	2.352	2.332	1.059	0.012	0.192	-0.693	-1.166	-0.711	2.549	1.531	0.797	1.445	1.005	0.599	1.398	2.796	2.905	2.969	2.729	1.962	2.095	0.678	1.762	1.389	2.416	3.212	0.908	1.132	4.199	1.802	2.133	0.784	0.694	1.105	1.821	0.187	-0.742	0.623	-1.189	-0.16	1.827	-2.194
Cenpf	1313302	centromere autoantigen F	0.828	2.84	1.592	1.266	1.687	1.932	1.635	2.93	1.978	2.058	1.282	1.653	1.186	0.063	1.324	1.746	2.008	1.743	0.684	1.192	0.803	1.869	1.713	1.66	3.135	1.762	0.101	-1.23	1.442	1.588	2.847	2.632	4.341	4.422	1.516	1.828	2.433	1.877	2.97	3.599	1.326	-0.114	-0.782	2.633	2.137	3.642	0.343
Pbk	1289156	PDZ binding kinase	2.217	2.04	2.189	2.453	2.647	2.98	3.136	2.797	0.14	1.756	1.354	-0.169	-0.239	2.974	3.069	2.076	-0.243	2.678	0.528	0.897	1.53	2.091	1.568	1.612	1.656	2.758	-0.779	-0.832	-0.395	2.244	2.435	1.364	3.457	3.875	3.523	2.614	1.957	2.105	2.224	3.509	2.407	1.198	-0.001	0.118	0.825	1.708	-1.751
Chaf1b	1314881	chromatin assembly factor 1, subunit B (p60)	1.383	1.26	1.983	3.217	2.024	2.589	1.663	2.902	2.072	2.132	0.877	2.449	2.512	1.933	2.796	1.443	2.753	1.507	1.883	2.025	1.781	1.655	1.879	-0.336	0.256	0.604	1.762	1.61	-0.025	1.801	2.369	1.541	1.764	1.468	0.665	0.108	0.415	0.747	1.587	1.689	1.565	0.919	0.785	1.362	1.038	0.837	-2.393
Casp3	107739	caspase 3, apoptosis related cysteine protease	0.209	0.783	1.234	1.261	1.868	2.142	1.483	-0.24	1.711	-0.646	-0.028	0.003	-1.431	4.241	0.196	0.241	0.931	-0.816	0.596	0.467	0.049	-0.14	-0.106	1.137	0.943	-0.82	-0.817	-2.065	-1.454	0.964	-0.288	0.983	0.488	-0.127	-0.042	0.338	-0.741	-0.842	0.09	0.422	0.77	1.403	0.166	0.284	0.822	0.166	-0.628
E130303B06Rik	2142593	RIKEN cDNA E130303B06 gene	-0.92	-0.541	2.16	0.881	1.423	2.113	1.249	2.088	2.563	1.81	1.211	1.994	2.619	2.178	2.296	1.531	1.506	0.533	0.913	1.215	-0.832	0.921	1.267	-0.985	0.32	-0.238	0.752	0.511	0.506	-0.897	-0.213	0.644	0.539	-0.268	-0.468	-0.701	-0.848	-0.394	0.37	-0.546	0.318	0.489	-1.597	0.745	1.267	-0.569	-0.197
Wwp2	1914144	WW domain containing E3 ubiquitin protein ligase 2	0.192	-0.305	1.773	2.735	-0.831	2.572	1.83	4.424	1.459	5.063	2.955	3.332	4.71	3.953	4.975	2.753	0.152	1.166	-0.224	0.438	0.205	-0.257	-0.113	0.254	-0.059	2.334	1.864	3.541	3.017	0.258	-0.607	-1.055	1.771	1.649	-0.013	-0.533	-1.243	-0.928	0.751	0.454	-0.95	0.269	-0.632	1.791	0.752	3.737	0.7
Gtf2f2	1915955	general transcription factor IIF, polypeptide 2	1.197	-0.492	0.272	1.208	0.703	1.045	0.44	-0.249	-0.768	-1.034	-0.541	-1.727	-2.528	1.342	0.198	-0.113	-1.432	0.488	-0.715	-1.385	0.345	2.08	1.933	-0.051	1.241	0.8	1.2	1.028	1.974	1.974	0.494	-0.065	0.365	-0.737	1.051	-0.144	1.044	0.505	-0.147	0.689	-0.162	-0.509	0.414	-0.045	-0.418	-0.374	-0.63
4922503N01Rik	2444350	RIKEN cDNA 4922503N01 gene	-0.607	-2.033	0.134	0.658	0.35	1.115	1	-0.45	-1.922	-0.083	-0.467	-1.015	-0.767	-1.485	-0.396	0.492	-1.035	-1.188	-2.429	-2.941	-1.95	-2.983	-2.85	1.421	-4.566	1.357	-2.569	-2.997	-2.836	-2.375	-3.147	-1.245	-0.614	-3.211	0.798	-3.518	-2.454	-1.966	-0.961	-0.298	2.518	0.752	-0.656	-0.647	-1.33	-2.922	-0.351
Gpr125	1917943	G protein-coupled receptor 125	1.221	-1.047	-1.079	-1.267	-2.477	-1.263	-1.846	0.093	-0.861	-0.135	-0.449	-0.016	-0.133	-0.188	0.02	0.124	-5.63	1.682	-0.212	-1.325	-0.879	2.272	2.396	-0.637	3.864	1.713	1.948	1.584	0.683	-2.156	0.894	1.4	1.498	2.052	2.017	0.794	2.683	2.566	0.307	1.117	0.268	0.836	1.063	2.008	0.878	2.411	1.092
Cyb5	1926952	cytochrome b-5	-0.757	-1.603	-1.068	-0.29	1.026	0.531	-0.392	-0.553	-0.446	-0.11	0.677	-2.034	-1.454	-1.352	-0.697	-2.357	0.762	-0.263	-2.521	-1.981	-2.053	0.451	0.926	-1.334	2.816	-2.477	-2.62	-2.062	-1.402	-0.185	-1.312	-3.37	-2.878	-3.056	-2.878	-0.612	-0.353	-0.198	-2.844	-2.291	-0.929	-1.046	-1.347	-3.682	-1.544	-2.222	-2.028
Ly6d	96881	lymphocyte antigen 6 complex, locus D	-0.08	-0.282	3.507	0.094	2.497	2.933	2.289	0.21	3.544	4.628	4.196	4.874	4.886	3.517	3.928	3.757	4.891	0.367	5.83	7.331	0.689	5.57	5.626	-0.137	5.992	-0.569	0.179	-0.865	0.208	5.564	4.321	1.557	3.46	1.399	4.277	0.687	1.97	3.059	1.615	2.42	0.056	-0.026	1.844	0.703	2.192	-0.513	0.145
Ppp2r5a	2388479	protein phosphatase 2, regulatory subunit B (B56), alpha isoform	-0.325	-0.756	0.219	1.445	0.633	1.293	1.282	0.941	1.961	1.631	2.644	-0.633	-0.148	-0.955	-0.169	0.118	-0.657	-0.757	-0.913	-1.522	-1.426	-1.824	-1.817	-0.983	0.205	-0.595	0.393	-0.371	-0.082	-0.712	-0.625	0.525	0.659	0.166	0.323	-1.605	-1.94	-1.628	2.068	2.648	-0.662	0.243	-0.086	0.117	-0.917	-0.398	-0.68
Phyh	891978	phytanoyl-CoA hydroxylase	0.758	-0.863	-2.251	-1.694	-0.965	-0.979	-0.926	0.046	-0.883	1.01	3.2	-0.509	-1.156	-1.17	-1.183	-0.976	1.495	1.113	0.938	1.446	0.151	3.559	3.403	-2.05	-0.741	-1.589	-0.346	-0.469	-0.118	1.108	2.343	-0.954	1.562	0.217	2.26	0.666	1.605	2.031	0.458	0.552	-0.668	0.591	1.394	-0.465	-0.687	1.238	0.264
Echdc3	1915106	enoyl Coenzyme A hydratase domain containing 3	-4.485	-1.888	0.091	-0.264	0.473	0.477	-0.686	-0.054	-2.296	-2.585	-2.422	0.713	-1.248	-1.842	-2.761	-0.737	0.003	-0.343	-0.859	-0.485	1.184	4.396	4.582	-2.247	1.136	1.616	-0.66	-0.535	1.302	2.172	0.13	-0.239	0.076	-0.004	1.112	0.528	1.51	1.251	0.197	0.276	0.554	1.288	2.037	0.394	-0.39	-0.73	0.28
Aim1	109544	absent in melanoma 1	1.073	0.607	0.8	1.84	0.89	1.177	0.692	0.11	-0.147	0.617	-0.446	0.757	0.448	-1.273	0.521	1.388	1.326	-2.086	-0.703	-0.11	-1.041	1.09	1.235	1.628	2.548	1.184	0.83	1.053	-1.152	1.325	0.684	0.641	-0.481	3.207	1.503	-1.848	-2.452	-1.914	0.562	1.065	-0.899	-0.027	0.165	3.232	0.742	0.135	2.336
Celsr1	1100883	cadherin EGF LAG seven-pass G-type receptor 1	-1.653	-1.127	1.63	1.563	1.849	3.255	2.377	2.328	1.214	2.649	1.828	2.295	2.641	-1	2.316	-0.798	-1.236	-1.25	-2.248	-2.479	0.331	-1.774	-1.581	-3.085	-1.372	-2.342	-1.872	-1.54	-1.741	-0.124	-1.74	-1.643	-1.279	-1.339	-2.502	-0.935	-2.189	-2.219	-0.075	0.497	-0.988	-0.96	-0.665	-0.28	-1.741	-0.427	-2.439
Igfals	107973	insulin-like growth factor binding protein, acid labile subunit	-0.325	-1.385	-0.372	-0.041	0.651	-0.403	0.626	-0.001	-0.314	-1.219	-1.469	-0.395	0.075	-0.675	-0.838	0.011	-1.105	0.928	0.28	0.095	-0.228	-0.432	-0.227	-0.685	0.107	-0.454	-0.633	-0.503	-0.034	-0.526	-2.011	-0.722	-0.529	-1.424	-0.546	-1.077	-0.44	-0.245	0.21	-0.101	0.228	0.238	-0.154	-0.918	-1.263	-1.133	-1.334
Srebf1	107606	sterol regulatory element binding factor 1	-1.341	-0.12	-0.301	-1.699	-0.532	-0.386	-0.892	1.656	-1.413	-0.465	-0.597	-0.091	0.078	-1.943	-0.404	0.707	0.492	-1.434	1.814	1.909	-1.927	-3.306	-2.952	-2.422	0.751	-1.597	0.392	-1.299	1.019	0.138	-1.093	0.098	-1.127	-2.165	-1.605	-2.829	-3.647	-3.282	-0.042	0.12	-1.865	-0.792	-1.824	2.932	1.098	-1.06	0.508
BC010304	2446163	cDNA sequence BC010304	0.886	-0.753	0.152	-0.15	1.791	-0.147	0.017	-0.524	-1.185	-1.207	-0.385	-4.235	-3.219	-0.561	-0.524	0.587	1.104	-0.431	-0.651	-0.615	-0.435	-0.122	-0.151	0.319	-0.578	0.546	-0.595	-0.858	1.199	1.858	-0.394	0.41	0.282	-0.615	-1.656	-0.706	-0.631	-1.275	0.18	0.611	0.325	1.365	-0.942	-0.536	-0.862	-1.159	0.397
Mal2	2146021	mal, T-cell differentiation protein 2	-0.266	1.327	1.653	2.742	2.292	2.281	2.782	-0.185	-0.553	0.1	0.303	-1.108	0.656	0.873	1.295	0.799	1.723	-0.878	1.582	0.771	-4.475	-3.777	-4.201	-3.184	1.021	-0.638	-0.38	0.322	2.106	2.584	0.524	-0.785	0.263	0.187	-0.378	2.378	-0.204	-0.23	0.566	1.757	0.39	0.3	-0.695	-1.22	-1.57	1.88	-1.851
Col9a3	894686	procollagen, type IX, alpha 3	-1.163	-2.274	1.159	2.3	0.673	2.547	2.15	3.416	-0.434	-0.362	-1.12	0.45	0.772	0.032	0.847	0.313	-3.189	-0.277	2.346	2.8	5.312	1.536	0.988	-1.895	3.304	5.649	5.159	8.881	0.936	1.879	-0.717	-1.071	1.944	6.305	1.787	-0.153	6.485	5.738	-0.222	-0.817	1.504	2.341	1.91	4.935	1.325	4.159	3.788
Bambi	1915260	BMP and activin membrane-bound inhibitor, homolog (Xenopus laevis)	-1.681	0.368	-0.022	1.377	0.928	0.97	1.526	2.964	-0.519	-0.44	-1.679	0.79	-0.077	0.698	0.323	0.49	-0.406	1.983	-2.424	-3.38	-3.065	1.015	0.484	-4.227	-6.546	1.587	3.092	3.658	1.686	1.673	3.874	-2.525	1.072	0.971	0.317	2.216	-0.358	-1.074	0.64	1.283	0.846	2.15	-1.337	-0.06	-0.824	1.1	-0.49
Mcm2	105380	minichromosome maintenance deficient 2 mitotin (S. cerevisiae)	1.549	1.356	1.547	1.689	1.822	1.713	1.858	2.416	2.796	1.69	1.026	1.727	2.659	1.963	2.295	0.186	2.382	1.535	1.469	1.639	1.043	0.289	0.57	0.43	1.571	0.006	0.183	-0.488	-0.255	1.535	0.83	0.764	0.374	1.981	0.797	1.215	0.042	-0.241	0.626	0.526	0.819	-0.49	-0.795	1.396	1.252	0.086	-0.064
Cdh3	88356	cadherin 3	1.008	3.603	-0.729	-2.077	-1.047	-0.89	-0.86	-0.209	0.28	-0.176	0.472	-0.379	0.484	-0.914	-0.256	-0.533	4.098	-1.084	3.592	3.86	-0.879	-1.177	-0.582	1.349	-0.994	1.063	1.118	1.361	1.743	2.567	0.451	1.494	3.972	2.487	3.994	2.035	0.559	0.429	3.775	3.637	1.83	3.337	3.017	2.89	3.831	3.576	3.394
Tera	1929091	teratocarcinoma expressed, serine rich	0.82	-0.215	4.08	0.815	-0.352	-0.456	0.425	2.89	0.753	0.419	0.161	0.233	-0.066	0.144	0.878	-0.06	0.663	0.742	0.689	0.412	1.702	1.912	1.725	0.739	1.803	0.669	2.168	1.377	1.888	1.825	0.077	1.211	0.136	-1.574	0.104	2.147	1.446	1.058	-0.036	-0.379	2.366	2.462	1.359	0.608	1.889	1.269	-0.299
Bspry	2177191	B-box and SPRY domain containing	-1.239	-0.852	1.528	2.534	1.719	2.06	2.442	1.002	-0.67	-0.345	-0.761	0.502	0.131	0.126	-0.416	0.271	2.765	0.457	0.564	1.599	-2.616	-2.569	-2.233	-2.601	-0.859	2.38	2.725	2.233	3.218	1.513	1.057	1.475	1.779	-0.401	0.96	-1.573	-0.974	-0.898	0.756	0.067	3.436	3.886	-1.508	-0.531	-0.065	-1.287	-2.005
Prnp	97769	prion protein	-1.401	2.27	-0.97	-2.136	-1.317	-1.169	-2.633	-1.908	0.234	1.289	1.341	-0.779	-0.643	-1.977	-0.276	-0.464	-2.241	-3.841	-0.373	-0.468	-1.117	0.039	0.172	1.306	1.743	1.72	2.749	3.088	1.769	0.335	0.346	-0.578	0.712	1.12	1.651	1.485	2.045	2.208	0.239	1.779	-0.208	0.761	2.667	0.685	-0.211	1.275	1.2
Nek2	109359	NIMA (never in mitosis gene a)-related expressed kinase 2	1.705	1.73	1.051	1.083	1.637	1.673	1.011	2.766	1.074	2.172	1.232	2.2	1.805	1.508	2.453	1.553	1.068	0.538	0.158	-0.131	1.225	1.526	1.529	0.968	2.719	0.434	1.726	2.238	0.686	1.968	2.725	2.732	3.426	3.386	2.393	1.872	1.979	1.559	3.264	3.488	2.498	1.1	1.069	1.26	3.016	2.529	-1.035
Ctps	1858304	cytidine 5-triphosphate synthase	0.987	1.292	0.807	1.022	-0.05	-0.425	-0.285	0.1	0.764	0.687	0.411	-0.773	0.1	0.615	0.677	-0.442	1.542	1.345	0.756	1.222	1.901	1.37	1.494	1.241	1.472	0.35	0.021	0.081	1.051	1.381	1.561	1.019	2.555	0.923	0.292	1.349	0.809	0.979	1.234	1.671	1.193	0.231	1.385	0.972	1.387	1.309	1.112
Snx7	1923811	sorting nexin 7	0.947	0.643	0.457	1.667	1.62	1.655	1.444	0.162	1.476	1.111	1.07	0.319	1.31	2.046	2.093	0.058	0.691	-0.112	-1.224	-0.923	-0.777	-0.444	-0.343	0.251	-0.219	1.729	-0.744	-0.079	0.48	0.618	1.346	-1.378	1.645	-0.393	-1.55	1.872	-0.495	-0.582	1.002	2.013	0.392	0.184	1.325	-0.634	-1.068	2.04	-0.054
Cdc6	1345150	cell division cycle 6 homolog (S. cerevisiae)	1.817	0.679	2.555	3.587	3.409	2.408	3.29	3.092	2.615	1.416	1.048	1.252	1.701	3.113	1.807	1.369	3.294	1.913	0.971	-0.038	2.75	0.774	0.939	1.232	0.762	-0.575	0.429	0.231	-0.119	0.941	1.196	0.739	0.625	0.792	0.614	0.596	-0.603	-0.248	1.982	1.315	1.839	0.451	0.384	-0.63	0.905	-0.133	-0.83
Irx4	1355275	Iroquois related homeobox 4 (Drosophila)	-0.651	-2.171	-0.123	-1.236	-1.804	-1.789	-1.498	-1.298	-0.201	0.1	-1.349	-0.165	-0.325	-1.124	-0.284	-0.73	-1.523	-0.76	1.438	1.852	2.297	2.103	2.276	-0.368	0.904	1.917	2.08	2.378	-0.119	-0.446	-1.977	0.51	-2.382	1.208	0.325	-0.074	2.061	1.444	-1.205	-1.205	1.272	2.909	-0.792	-1.263	-1.672	0.672	3.25
Wnt6	98960	wingless-related MMTV integration site 6	-0.316	2.374	-0.42	-0.706	-1.03	-0.107	-1.107	-0.304	3.568	-0.3	-0.502	0.588	0.088	0.012	-0.7	-0.231	-0.488	0.153	0.77	0.055	3.521	0.253	0.022	4.946	1.598	3.504	0.644	0.456	0.148	-0.546	0.975	2.332	0.853	1.31	2.301	3.743	2.713	3.291	3.485	3.134	3.414	4.954	2.561	3.772	2.693	5.962	3.766
Timeless	1321393	timeless homolog (Drosophila)	0.35	1	1.409	1.272	1.894	1.174	1.017	2.546	2.222	1.871	1.093	2.718	1.531	1.6	2.13	1.931	1.81	2.916	0.676	1.019	0.581	0.19	0.338	-0.438	0.884	0.71	0.553	0.863	-1.883	-0.447	1.02	0.111	0.596	0.773	0.869	1.007	-0.306	-0.005	1.352	0.328	-0.115	-0.448	-0.724	-0.49	0.058	-0.31	-0.529
Racgap1	1349423	Rac GTPase-activating protein 1	1.189	1.873	2.549	2.97	2.355	3.042	3.483	2.724	3.216	1.627	0.81	0.817	1.313	0.654	1.52	1.247	1.368	2.122	0.52	0.49	1.534	0.918	1.052	1.334	1.706	-0.746	0.061	-0.751	0.123	1.104	0.8	1.231	2.301	2.308	0.846	1.34	0.499	0.739	1.45	2.338	-0.085	-1.229	-0.871	0.952	1.844	1.824	-1.767
Cldn23	1919158	claudin 23	-1.491	-0.029	0.802	-0.531	-0.416	0.438	0.847	0.573	0.741	1.661	0.058	0.899	0.159	2.295	2.377	1.329	-1.186	-0.319	-0.795	-0.705	0.807	-2.46	-2.55	-0.06	2.388	-1.131	2.525	1.633	-0.372	-0.06	1.025	3.368	5.04	2.405	2.347	1.206	2.012	2.641	2.173	2.152	0.901	3.741	3.312	4.86	3.332	2.934	1.186
[truncated: 312 more columns]
